# Supplementary material for: Meta-analysis of dispensable essential genes and their interactions with bypass suppressors
Source: Life Sci Alliance. 2023 Nov 2;7(1):e202302192. doi: 10.26508/lsa.202302192 (PMC10622647; doi:10.26508/lsa.202302192)
Supplement: Supplementary file 1 [file LSA-2023-02192_TableS1.xlsx]

## Sheet: README
The spreadsheet name indicates the compared datasets:
- DE vs CE: dispensable essential genes vs core essential genes
- DE vs NE: dispensable essential genes vs non-essential genes
- E vs NE: essential genes vs non-essential genes
- Multiple_vs_single_suppressors: dispensable essential genes with multiple suppressors vs dispensable essential genes with single suppressors
Each spreadsheet shows the comparison of the datasets across 21 gene features
- For numerical features, we show the z-score value and the p-value of the Mann-Whitney U test (see Methods)
- For binary features, we show the fold enrichment and the p-value of the Fisher’s exact test (see Methods)
If the p-value < 0.05 and FDR < 10%, the enrichment column shows which of the datasets has significantly higher values for that particular feature
→ 1: the first dataset in the spreadsheet name has higher values
→ -1: the second dataset in the spreadsheet name has higher values
→ 0: non-significant differences

## Sheet: DE_vs_CE
Feature	Median_zscore / Fold_enrichment_log2	p-value	FDR	Enrichment
Protein length	-0.00504	0.53	0.556	0
Transcript count	-0.0222	0.00232	0.00387	-1
Protein abundance	-0.034	1.35e-05	4.91e-05	-1
Protein halflife	-0.00781	0.0281	0.0347	-1
Degradation rate	0	0.387	0.428	0
Expression variance	-0.122	0.012	0.0157	-1
Coexpression degree	-0.435	2.48e-07	2.6e-06	-1
PPI degree	-0.249	4.07e-06	2.13e-05	-1
Number of complexes	0	2e-04	6e-04	-1
Cocomplex degree	-0.215	0.00526	0.00789	-1
Number of pfam domains	0	0.71	0.71	0
Multifunctionality	0.391	0.0074	0.0104	1
Protein disorder	0.0907	0.105	0.123	0
Copy number	0	0.00145	0.00277	1
dN/dS	0.225	0.00115	0.00241	1
Conservation (yeast)	0	3.86e-06	2.13e-05	-1
Conservation (broad)	-1.01	2.17e-13	4.56e-12	-1
Has pfam domain	-0.11	0.00052	0.00123	-1
Is membrane protein	0.726	1.4e-05	4.91e-05	1
Is in complex	-0.309	0.000525	0.00123	-1
Is duplicate	1.33	0.0024	0.00387	1

## Sheet: DE_vs_NE
Feature	Median_zscore / Fold_enrichment_log2	p-value	FDR	Enrichment
Protein length	0.186	0.000494	0.000944	1
Transcript count	0.0261	1.47e-06	3.43e-06	1
Protein abundance	0.021	0.0113	0.0158	1
Protein halflife	0	0.995	0.995	0
Degradation rate	-0.0226	0.0376	0.0494	-1
Expression variance	-0.0493	7.93e-14	5.55e-13	-1
Coexpression degree	0.125	0.00162	0.00262	1
PPI degree	0.259	1.54e-12	8.08e-12	1
Number of complexes	0	0.35	0.386	0
Cocomplex degree	0.0452	0.337	0.386	0
Number of pfam domains	0	0.000177	0.000371	1
Multifunctionality	0.437	5.5e-20	1.15e-18	1
Protein disorder	0.119	0.0574	0.0709	0
Copy number	0	3.26e-10	1.14e-09	-1
dN/dS	-0.172	0.000872	0.00153	-1
Conservation (yeast)	0.313	1.22e-11	5.13e-11	1
Conservation (broad)	0.928	3.12e-07	9.37e-07	1
Has pfam domain	0.152	0.00175	0.00262	1
Is membrane protein	0.0544	0.714	0.749	0
Is in complex	1.11	1.72e-18	1.8e-17	1
Is duplicate	-1.37	4.45e-07	1.17e-06	-1

## Sheet: E_vs_NE
Feature	Median_zscore / Fold_enrichment_log2	p-value	FDR	Enrichment
Protein length	0.189	3.82e-10	4.45e-10	1
Transcript count	0.0469	9.96e-52	2.61e-51	1
Protein abundance	0.0571	3.03e-41	6.36e-41	1
Protein halflife	0.00279	8.99e-05	9.44e-05	1
Degradation rate	-0.0226	8.14e-09	9e-09	-1
Expression variance	-0.0355	7.73e-31	1.25e-30	-1
Coexpression degree	0.513	1.02e-46	2.38e-46	1
PPI degree	0.517	8.87e-104	6.21e-103	1
Number of complexes	0	1.14e-23	1.7e-23	1
Cocomplex degree	0.226	1.74e-13	2.28e-13	1
Number of pfam domains	0	3.55e-17	4.96e-17	1
Multifunctionality	0	6.21e-57	2.17e-56	1
Protein disorder	0.0626	0.141	0.141	0
Copy number	0	3.09e-65	1.3e-64	-1
dN/dS	-0.299	1.59e-39	3.04e-39	-1
Conservation (yeast)	0.313	1.49e-88	7.83e-88	1
Conservation (broad)	1.87	3.62e-112	3.8e-111	1
Has pfam domain	0.241	2.17e-34	3.8e-34	1
Is membrane protein	-0.483	1.96e-11	2.42e-11	-1
Is in complex	1.37	1.04e-132	2.19e-131	1
Is duplicate	-2.3	6.4e-52	1.92e-51	-1

## Sheet: Multiple_vs_single_suppressors
Feature	Median_zscore / Fold_enrichment_log2	p-value	FDR	Enrichment
Protein length	0.337	0.0623	0.218	0
Transcript count	-0.029	0.0864	0.259	0
Protein abundance	-0.0798	0.0423	0.208	0
Protein halflife	-0.0405	0.332	0.537	0
Degradation rate	0.0848	0.101	0.266	0
Expression variance	-0.141	0.00774	0.0813	-1
Coexpression degree	-0.205	0.0496	0.208	0
PPI degree	-0.143	0.31	0.537	0
Number of complexes	0	0.905	1	0
Cocomplex degree	0.0214	0.838	1	0
Number of pfam domains	0.954	0.0124	0.0871	1
Multifunctionality	0.976	0.00348	0.073	1
Protein disorder	0.375	0.162	0.34	0
Copy number	0	0.862	1	0
dN/dS	0.00608	0.933	1	0
Conservation (yeast)	0	0.155	0.34	0
Conservation (broad)	-0.655	0.621	0.931	0
Has pfam domain	-0.106	0.276	0.528	0
Is membrane protein	0.0336	1	1	0
Is in complex	-0.0108	1	1	0
Is duplicate	-0.403	0.772	1	0
