# Supplementary material for: Meta-analysis of dispensable essential genes and their interactions with bypass suppressors
Source: Life Sci Alliance. 2023 Nov 2;7(1):e202302192. doi: 10.26508/lsa.202302192 (PMC10622647; doi:10.26508/lsa.202302192)
Supplement: Supplementary file 2 [file LSA-2023-02192_TableS2.xlsx]

## Sheet: README
The first part of the spreadsheet name indicates the S. cerevisiae gene datasets that are compared
- disp vs core: we compare the dispensable essential genes to the core essential genes
- disp vs NE: we compare the dispensable essential genes to the non-essential genes
- E vs NE: we compare the essential genes to the non-essential genes
The second part of the spreadsheet name indicates the species in which we compare the datasets: S. pombe, C. albicans, and Human
Each spreadsheet contains the following rows:
- absence: we compare gene absence of both datasets in the selected species
- duplication: we compare gene duplication of both datasets in the selected species
- ort_N:1: we compare how many N:1 orthology relationships have both datasets in the selected species
- ort_1:1_NE: we compare how many 1:1 non-essential orthologs have both datasets in the selected species
Each spreadsheet contains the following columns:
- yes1: number of genes in the first dataset (see spreadsheet name) that are positive for the corresponding row (absent, duplicated,…)
- no1: number of genes in the first dataset (see spreadsheet name) that are negative for the corresponding row (absent, duplicated,…)
- yes2: number of genes in the second dataset (see spreadsheet name) that are positive for the corresponding row (absent, duplicated,…)
- no2: number of genes in the second dataset (see spreadsheet name) that are negative for the corresponding row (absent, duplicated,…)
- ratio1: yes1/(yes1+no1)
- ratio2: yes2/(yes2+no2)
- fold: ratio1/ratio2
- p_fisher_2s: Fisher’s exact test two-sided p-value

## Sheet: disp_vs_core_S. pombe
	yes1	no1	yes2	no2	ratio1	ratio2	fold	p_fisher_2s
absence	38	167	70	734	0.185366	0.0870647	2.12906	0.000124246
duplication	22	145	59	675	0.131737	0.0803815	1.63889	0.0499451
ort_N:1	19	148	37	697	0.113772	0.0504087	2.257	0.00408872
ort_1:1_NE	49	76	84	553	0.392	0.131868	2.97267	1.182e-10

## Sheet: disp_vs_core_C. albicans
	yes1	no1	yes2	no2	ratio1	ratio2	fold	p_fisher_2s
absence	39	166	68	736	0.190244	0.0845771	2.24935	3.74879e-05
duplication	9	157	29	707	0.0542169	0.0394022	1.37599	0.393011
ort_N:1	20	146	34	702	0.120482	0.0461957	2.60808	0.000827516
ort_1:1_NE	90	47	195	477	0.656934	0.290179	2.2639	1.40336e-15

## Sheet: disp_vs_core_Human
	yes1	no1	yes2	no2	ratio1	ratio2	fold	p_fisher_2s
absence	63	142	107	697	0.307317	0.133085	2.30919	2.90616e-08
duplication	59	83	171	526	0.415493	0.245337	1.69356	7.61455e-05
ort_N:1	17	125	25	672	0.119718	0.035868	3.33775	0.000171246
ort_1:1_NE	23	40	92	382	0.365079	0.194093	1.88095	0.00310034

## Sheet: disp_vs_NE_S. pombe
	yes1	no1	yes2	no2	ratio1	ratio2	fold	p_fisher_2s
absence	38	167	1960	2781	0.185366	0.413415	0.448377	1.04912e-11
duplication	22	145	606	2175	0.131737	0.217907	0.604553	0.00830904
ort_N:1	19	148	730	2051	0.113772	0.262496	0.433426	5.81153e-06
ort_1:1_NE	49	76	1203	226	0.392	0.841847	0.465643	8.40234e-27

## Sheet: disp_vs_NE_C. albicans
	yes1	no1	yes2	no2	ratio1	ratio2	fold	p_fisher_2s
absence	39	166	1508	3233	0.190244	0.318076	0.598108	7.86845e-05
duplication	9	157	570	2663	0.0542169	0.176307	0.307514	6.81987e-06
ort_N:1	20	146	785	2448	0.120482	0.242809	0.496201	0.000161831
ort_1:1_NE	90	47	1585	288	0.656934	0.846236	0.776302	1.58601e-07

## Sheet: disp_vs_NE_Human
	yes1	no1	yes2	no2	ratio1	ratio2	fold	p_fisher_2s
absence	63	142	2471	2270	0.307317	0.521198	0.589636	1.94332e-09
duplication	59	83	1025	1245	0.415493	0.451542	0.920165	0.434311
ort_N:1	17	125	379	1891	0.119718	0.16696	0.717046	0.161004
ort_1:1_NE	23	40	541	260	0.365079	0.675406	0.540533	1.5976e-06

## Sheet: E_vs_NE_S. pombe
	yes1	no1	yes2	no2	ratio1	ratio2	fold	p_fisher_2s
absence	112	946	1960	2781	0.10586	0.413415	0.256063	3.22774e-92
duplication	84	862	606	2175	0.0887949	0.217907	0.40749	8.67696e-21
ort_N:1	60	886	730	2051	0.0634249	0.262496	0.241623	2.53936e-45
ort_1:1_NE	139	659	1203	226	0.174185	0.841847	0.206909	1.44875e-220

## Sheet: E_vs_NE_C. albicans
	yes1	no1	yes2	no2	ratio1	ratio2	fold	p_fisher_2s
absence	111	947	1508	3233	0.104915	0.318076	0.329842	4.01869e-51
duplication	39	908	570	2663	0.0411827	0.176307	0.233585	1.16281e-30
ort_N:1	57	890	785	2448	0.0601901	0.242809	0.247891	7.62185e-42
ort_1:1_NE	298	552	1585	288	0.350588	0.846236	0.414291	2.49057e-144

## Sheet: E_vs_NE_Human
	yes1	no1	yes2	no2	ratio1	ratio2	fold	p_fisher_2s
absence	181	877	2471	2270	0.171078	0.521198	0.328239	9.60763e-103
duplication	245	632	1025	1245	0.279361	0.451542	0.618683	3.58229e-19
ort_N:1	44	833	379	1891	0.050171	0.16696	0.300497	1.39114e-20
ort_1:1_NE	118	438	541	260	0.21223	0.675406	0.314226	6.31993e-66
